# Supplementary material for: Genome-wide identification and expression profile of YABBY genes in Averrhoa carambola
Source: PeerJ. 2022 Jan 4;10:e12558. doi: 10.7717/peerj.12558 (PMC8740515; doi:10.7717/peerj.12558)
Supplement: Supplemental Information 8 [file peerj-10-12558-s008.fasta]

>AcYABBY3
MSLDLASERVCYVHCNFCSTVLAVSVPCTSMFTIVTVRCGHCANLLSVNMGASFQTLPLQ
DPQRKLQKQHLINSEDSNKECGSSSKCNKFSAFEPAEHETPRMPPIRPPEKRQRVPSAYN
RFIKEEIQRIKASNPDISHREAFSTAAKNWAHFPHIHFGLKLDGNKQARMEQALEEGTQK
SNGFY*
>AcYABBY4
MSLDFASSDQRVCCVHCNFCNTTLAVSVPCSVMYNAVTVRCGHCGNLISLNMGALLQTVY
HQNLQTRSLLCQGFSDNCQSQSSSKCKNKAASVFDSSTNESLSLSTRATEKKQRVPSAYN
RFIKEEIQRIKANNPDISHREAFSTAAKNWAHLPRMNSGHGGQN*
>AcYABBY5
MSSSASTLSLDHLPPTEQLCYVHCNICDTVLAVSVPCTSLFKTVTVRCGHCTNLLPVNMR
GMLFPSTNQFHLGHNFFSPPHNLLVHEEIPNPAPNFLINQTNTNDFTMPTRSVVDELPRP
PVTNRPPEKRQRVPSAYNRFIKDEIQRIKAGNPDITHREAFSAAAKNWAHFPHIHFGLMP
DQTTVKKTNMRPQEGDDVLMKENGYFASANVGVSPY*
>AcYABBY6
MSSSSSAFSPDHLSPSDQLCYVHCNFCDTVLAVSVPCSSLFKTVTVRCGHCSNLLSVNMR
GLLLPSPNQLHLGHSFFTPQNLLEEIRNVPSNLLINQANPSNDTMMPIRGGVEEIPKPPA
VNRPPEKRQRVPSAYNRFIKDEIQRIKAGNPDISHREAFSAAAKNWAHFPHIHFGLLPDH
QPVKKANVRQQEGEDVLMKDGFFTAPPATNVGVTPY*
>AcYABBY1
MSSCIDVAPEQLCYIPCNFCNIVLAVSVPCSSLFDIVTVRCGHCTNLWSVNMAAAFQSLS
WQDHVQTPNYNSQDYRIDLGSSSKCVNKMSMRAPNNNTLTEERVVNRPPEKRQRVPSAYN
QFIKEEIQRIKANNPDISHREAFSTAAKNWAHFPHIHFGLMLETNNQPKMDDGPEKHLMP
RTALLHK*
>AcYABBY8
MANPNGAAPEQFRYIPCKFCNMILSVSIPCRDIFDVVSVRCGHCTNIWSENIAASFHSMS
AKDVQVSNQSSSVFRFDSGSSSKYMSKPSNRAPTTTVTQERVVNQPPQKRHRAPSLYNQF
IKEEIQRIKVNNPEISHREAFSAAAKNWARVPHIHFGLMLETSANSTKLDDVSAIAVK*
>AcYABBY2
MSTLNHLFDLPDQICYVQCGFCTTILLVSVPCSSLSMVVTVRCGHCTSLLSVNMMKASFV
PLHLVASLSSNDNTEPKEAVDREEAENQKAMDSKGSPSMVISTSDNEEDDIIPAVKHIVN
KPPEKRQRAPSAYNRFIKEEIKRLKKENPHIAHKEAFSTAAKNWAQNPPMQFNRDEESCG
QEVEEGEGEATWNPNAVEGVDIQGNGFRERKSPEGLDTGSKNNFSTVA*
>AcYABBY7
MNLEDKVSRMDSVPPSEHICYVRCNFCNTVLAVGIPGKRLLDTVTVKCGHCSNLSFLSTR
PPLQGQCLDHQVSLSLQEKQGFSNDLKKGQSSSSSSSSTSTEQLSPKAPFVVKPPEKKHR
LPSAYNRFMKEEIQRIKAANPEIPHREAFSAAAKNWARYIPTSSNGSVSRTSNNVRNI*
>AT1G08465.1
MSVDFSSERVCYVHCSFCTTILAVSVPYASLFTLVTVRCGHCTNLLSLNIGVSLHQTSAP
PIHQDLQPHRQHTTSLVTRKDCASSSRSTNNLSENIDREAPRMPPIRPPEKRQRVPSAYN
RFIKEEIQRIKACNPEISHREAFSTAAKNWAHFPHIHFGLKLDGNKKGKQLDQSVAGQKS
NGYY
>AT1G23420.1
MTKLPNMTTTLNHLFDLPGQICHVQCGFCTTILLVSVPFTSLSMVVTVRCGHCTSLLSVN
LMKASFIPLHLLASLSHLDETGKEEVAATDGVEEEAWKVNQEKENSPTTLVSSSDNEDED
VSRVYQVVNKPPEKRQRAPSAYNCFIKEEIRRLKAQNPSMAHKEAFSLAAKNWAHFPPAH
NKRAASDQCFCEEDNNAILPCNVFEDHEESNNGFRERKAQRHSIWGKSPFE
>AT1G69180.1
MNLEEKPTMTASRASPQAEHLYYVRCSICNTILAVGIPLKRMLDTVTVKCGHCGNLSFLT
TTPPLQGHVSLTLQMQSFGGSDYKKGSSSSSSSSTSSDQPPSPSPPFVVKPPEKKQRLPS
AYNRFMRDEIQRIKSANPEIPHREAFSAAAKNWAKYIPNSPTSITSGGHNMIHGLGFGEK
K
>AT2G26580.1
MANSVMATEQLCYIPCNFCNIILAVNVPCSSLFDIVTVRCGHCTNLWSVNMAAALQSLSR
PNFQATNYAVPEYGSSSRSHTKIPSRISTRTITEQRIVNRPPEKRQRVPSAYNQFIKEEI
QRIKANNPDISHREAFSTAAKNWAHFPHIHFGLMLESNKQAKIA
>AT2G45190.1
MSMSSMSSPSSAVCSPDHFSPSDHLCYVQCNFCQTILAVNVPYTSLFKTVTVRCGCCTNL
LSVNMRSYVLPASNQLQLQLGPHSYFNPQDILEELRDAPSNMNMMMMNQHPTMNDIPSFM
DLHQQHEIPKAPPVNRPPEKRQRVPSAYNRFIKEEIQRIKAGNPDISHREAFSAAAKNWA
HFPHIHFGLVPDNQPVKKTNMPQQEGEDNMVMKEGFYAPAAANVGVTPY
>AT4G00180.1
MSSMSMSSSSAPAFPPDHFSSTDQLCYVHCSFCDTVLAVSVPPSSLFKTVTVRCGHCSNL
LSVTVSMRALLLPSVSNLGHSFLPPPPPPPPPNLLEEMRSGGQNINMNMMMSHHASAHHP
NEHLVMATRNGRSVDHLQEMPRPPPANRPPEKRQRVPSAYNRFIKEEIQRIKAGNPDISH
REAFSAAAKNWAHFPHIHFGLMADHPPTKKANVRQQEGEDGMMGREGFYGSAANVGVAHN
