# Supplementary material for: Genome-wide identification and expression profile of YABBY genes in Averrhoa carambola
Source: PeerJ. 2022 Jan 4;10:e12558. doi: 10.7717/peerj.12558 (PMC8740515; doi:10.7717/peerj.12558)
Supplement: Supplemental Information 9 [file peerj-10-12558-s009.fasta]

>GRMZM2G005353_P01
MTSPVPETFSLQDQQPPPPPPAEQEQICYVHCSYCDTILAVGVPCSSLFQTVTVRCGHCANLLYVNLRALLLPPATAPAAANHLPPFGQALLSPTSPHGLLDAETMSSSSFQAPSLPSAEPPSAACVSGITSINNTACGGNNAASAMAPPPAKPALHEPPQLPRSAASANKTSEKRQRVPSAYNRFIKDEIQRIKASNPDITHREAFSAAAKNWAHFPHIHFGLMPDQGLKKHPMQTQEGAECMLFKDGLYAAAAAATAASSMGISPF
>GRMZM2G046829_P01
MSSSSSPRHPCFGAALPERLGYVQCKFCATILLVGVPIGGSLQLLKTVAVQCGSCCGILSVALPPDEAPAPASVELLPLMQEAGGVDPPPRDSDESSGEDRGETTEAATVADNHAAFPAVNKPPLRKQRTPSAYNCFIKEEIQRIKARDPGITHKEAFSAASKNWAHLPRIQKTGG
>GRMZM2G054795_P01
MMSSAPEETLFNLDQQQPPPAEQEQICYVHCSYCDTILAVGVPCSSLFQTVTVRCGHCSNLLYVNLRALLLPAAAANNQLPPFGQPLLSPTSPHGLLDAEAMSFQAPSLPGAEPPSACVSGVTSINNTCGGNTTTSSAMSSMAPPPAKHALQEAQQLPRTAASVNRTSEKRQRVPSAYNRFIKDEIQRIKASNPDITHREAFSAAAKNWAHFPHIHFGLMPDQGLKKNPMQNQEGAECMLFMDGLYASMGFSPF
>GRMZM2G074124_P05
MSSAPLQIAPVPEHVCYVHCNFCNTILAVSVPSHSMLNIVTVRCGHCTSLLSVNLRGLIQSLPVQNHHYSQQQENFTVQNMGFTENYPEYAPSYRMPTTLSAKGDLDHMLHVRAPEKRQRVPSAYNRFIKEEIRRIKACNPDISHREAFSTAAKNWAHFPNIHFGLGPCESSNNLDEATGAMCHPQKVQDLY
>GRMZM2G074543_P04
MSSSSSSSSSSAATVFPRSPQLPPPVLVENGLTPLHQLTPVAAAAPAAEQLCYVHCYFCDTVLVVPLSCLNLKDFHKLEGVPGTWVQVSVPTSSLFKTVTVRCGHCSSLLTVDMRGLLFPGTPTDTVAGAAPPPAADTSTTTTTITTAPPPANSVNNGQFHLPHSLNHPHHQSLLVDEISSAANPSLQLQLEQHGGLGGLILGGSRNTAAPPPPQPPAAGKGAKEPSPRANPAVNRPPEKRQRVPSAYNRFIKDEIQRIKAGNPNISHREAFSAAAKNWAHFPHIHFGLMPDHQGLKTTSLLPQDHQRKDGLLKEGLYAAAAAAAAHAAANMGIAPY
>GRMZM2G085873_P01
MLNMVTVRCGHCTSLLSVNLRGLIQSLPVVQNHYSQEHFKVQNFSFTENYPEYAAPPSSSRYRMPTMLSAKGDLDHMLHVRAPEKRQRVPSAYNRFIKEEIRRIKANNPDISHREAFSTAAKNWAHFPNIHFGLGPYESSNKLDETIGATGHPRKIQDPY
>GRMZM2G088309_P01
MDMVSQSEHLCYVRCTYCNTVLAVGVPCKRLMDTVTVKCGHCNNLSYLSPRPPMVQPLSPTDHPLGPFQCQGPCNDCRRNQPLPLASPSSTELSPRMPFVVKPPEKKHRLPSAYNRFMREEIQRIKAAKPDIPHREAFSMAAKNWAKCDPRCSTAASTETSNSAPAEPRVVPTPQLTEPRFDLEDRAKGQVIESFDIFKHIERSI
>GRMZM2G102218_P01
MCAWGPGIIAGIETLPPSPLVACSTDSSSSSSTSRPVSSPFFVCLCLLVSRLTTQLASRQPDTRCFQISHRTVVVGPSENIPPRPPPRAPPRPRTPAGHQASMDTVSQSEHLCYVRCTYCNTVLAVGVPCKRLMDTVTVKCGHCNNLSYLSPRPPMVQPLSPTDHPLGPFQCQGPCSECRRNQPLPLASPTSTDLTPRMPFVVKPPEKKHRLPSAYNRFMREEIQRIKAAKPDIPHREAFSMAAKNWAKCDPRCSTTASTATSNSAPEPARVVVPTPHVTEPRFDLEDRAKEHVIESFDIFKQIERNI
>GRMZM2G106204_P01
MSAQFASEHACYVNCNYCNTILVVNVPSSCSYNVVTVKCGHCTMVLSMDLSPFHQQARTVPDNQVVQNRGFQYNNFGSYEQASSRNLRTPPMYPVSNNQPQVPPIRPSEKRQRVPSAYNRFIKEEIQRIKTSNPEISHREAFSAAAKNWAHLPRLHFGLSVADGGGGSN
>GRMZM2G116646_P01
MLNIVTVRCGHCANLLSVNLRALMHSLPEQDHQLQQENIKVHGINGTLHDDHQYCGHLDQLGSSSSSRFRRLPVMCSPQNEQHLLQEQTLNNNARPPEKRQRVPSAYNRFIKEEIRRIKANNPDINHREAFSTAAKNWAHYPNIHFGLDDSGREGKKKLVDHEAAASVVAVAAAPTAAKKIQGFY
>GRMZM2G141955_P01
MSSAQIAPADHVCYVHCNFCNTVLAVSVPGNSMLSMVTVRCGHCTNLLSVNLRALMHSVPEQDQLQENIRVHGTLREHHQCGGGHHLELGSSSSSRFRLPMMMSYAPQNEHLLQEQTLNNARPAPEKRQRVPSAYNRFIKEEIRRIKANNPDISHREAFSTAAKNWAHYPNIHFGLNSGREGGKNKLVDEAVAAVAVAPKKIQGFY
>GRMZM2G167824_P01
MSSSSSSSSAATVFPPSPQLPPPLLVENLPPLHQLTPPVAAAAAPASEQLCYVHCHFCDTVLVVSVPTSSLFKTVTVRCGHCSSLLTVNMRGLLFPGTPANTAAAAAAAPPPPPAAAVTSTTATMTTAPPPPPATSVNNNGQFHFIPHSLDLALPIPPHQSLLLDEISSAANPSLQLLEQHGLGGMITSGRNAAAPHPHPPQPQAPAAGKGAKEPSPRANSAINRPPEKRQRVPSAYNRFIKDEIQRIKAGNPDISHREAFSAAAKNWAHFPHIHFGLMPDHQGPKKTSLLPQDHQRSDGGGLLKEGLYAAAANMGVAPY
>GRMZM2G529859_P02
MRAQVGVPCSSLFKTVTVRCGHCANLLSVNLRGLLLPPAAPAPPNHLNFAHSLLSPTSPHGLLDELALQQAPSFLMEQASANLSSTMTGRSSNSSCASNLPPPAPMPAAQPVQQEAELPKTAPSVNRPPEKRQRVPSAYNRFIKDEIQRIKAGNPDITHREAFSAAAKNWAHFPHIHFGLMPDQGLKKTFKTHQDGAEDMLLKDDLYAAAAAAAAANMGITPF
>Yangtao021545
MSLDLASERVCYVHCNFCSTVLAVSVPCTSMFTIVTVRCGHCANLLSVNMGASFQTLPLQDPQRKLQKQHLINSEDSNKECGSSSKCNKFSAFEPAEHETPRMPPIRPPEKRQRVPSAYNRFIKEEIQRIKASNPDISHREAFSTAAKNWAHFPHIHFGLKLDGNKQARMEQALEEGTQKSNGFY*
>Yangtao002777
MSLDFASSDQRVCCVHCNFCNTTLAVSVPCSVMYNAVTVRCGHCGNLISLNMGALLQTVYHQNLQTRSLLCQGFSDNCQSQSSSKCKNKAASVFDSSTNESLSLSTRATEKKQRVPSAYNRFIKEEIQRIKANNPDISHREAFSTAAKNWAHLPRMNSGHGGQN*
>Yangtao003754
MSSSASTLSLDHLPPTEQLCYVHCNICDTVLAVSVPCTSLFKTVTVRCGHCTNLLPVNMRGMLFPSTNQFHLGHNFFSPPHNLLVHEEIPNPAPNFLINQTNTNDFTMPTRSVVDELPRPPVTNRPPEKRQRVPSAYNRFIKDEIQRIKAGNPDITHREAFSAAAKNWAHFPHIHFGLMPDQTTVKKTNMRPQEGDDVLMKENGYFASANVGVSPY*
>Yangtao010607
MSSSSSAFSPDHLSPSDQLCYVHCNFCDTVLAVSVPCSSLFKTVTVRCGHCSNLLSVNMRGLLLPSPNQLHLGHSFFTPQNLLEEIRNVPSNLLINQANPSNDTMMPIRGGVEEIPKPPAVNRPPEKRQRVPSAYNRFIKDEIQRIKAGNPDISHREAFSAAAKNWAHFPHIHFGLLPDHQPVKKANVRQQEGEDVLMKDGFFTAPPATNVGVTPY*
>Yangtao006609
MSSCIDVAPEQLCYIPCNFCNIVLAVSVPCSSLFDIVTVRCGHCTNLWSVNMAAAFQSLSWQDHVQTPNYNSQDYRIDLGSSSKCVNKMSMRAPNNNTLTEERVVNRPPEKRQRVPSAYNQFIKEEIQRIKANNPDISHREAFSTAAKNWAHFPHIHFGLMLETNNQPKMDDGPEKHLMPRTALLHK*
>Yangtao005911
MANPNGAAPEQFRYIPCKFCNMILSVSIPCRDIFDVVSVRCGHCTNIWSENIAASFHSMSAKDVQVSNQSSSVFRFDSGSSSKYMSKPSNRAPTTTVTQERVVNQPPQKRHRAPSLYNQFIKEEIQRIKVNNPEISHREAFSAAAKNWARVPHIHFGLMLETSANSTKLDDVSAIAVK*
>Yangtao012644
MSTLNHLFDLPDQICYVQCGFCTTILLVSVPCSSLSMVVTVRCGHCTSLLSVNMMKASFVPLHLVASLSSNDNTEPKEAVDREEAENQKAMDSKGSPSMVISTSDNEEDDIIPAVKHIVNKPPEKRQRAPSAYNRFIKEEIKRLKKENPHIAHKEAFSTAAKNWAQNPPMQFNRDEESCGQEVEEGEGEATWNPNAVEGVDIQGNGFRERKSPEGLDTGSKNNFSTVA*
>Yangtao017952
MNLEDKVSRMDSVPPSEHICYVRCNFCNTVLAVGIPGKRLLDTVTVKCGHCSNLSFLSTRPPLQGQCLDHQVSLSLQEKQGFSNDLKKGQSSSSSSSSTSTEQLSPKAPFVVKPPEKKHRLPSAYNRFMKEEIQRIKAANPEIPHREAFSAAAKNWARYIPTSSNGSVSRTSNNVRNI*
>AT1G08465.1
MSVDFSSERVCYVHCSFCTTILAVSVPYASLFTLVTVRCGHCTNLLSLNIGVSLHQTSAPPIHQDLQPHRQHTTSLVTRKDCASSSRSTNNLSENIDREAPRMPPIRPPEKRQRVPSAYNRFIKEEIQRIKACNPEISHREAFSTAAKNWAHFPHIHFGLKLDGNKKGKQLDQSVAGQKSNGYY
>AT1G23420.1
MTKLPNMTTTLNHLFDLPGQICHVQCGFCTTILLVSVPFTSLSMVVTVRCGHCTSLLSVNLMKASFIPLHLLASLSHLDETGKEEVAATDGVEEEAWKVNQEKENSPTTLVSSSDNEDEDVSRVYQVVNKPPEKRQRAPSAYNCFIKEEIRRLKAQNPSMAHKEAFSLAAKNWAHFPPAHNKRAASDQCFCEEDNNAILPCNVFEDHEESNNGFRERKAQRHSIWGKSPFE
>AT1G69180.1
MNLEEKPTMTASRASPQAEHLYYVRCSICNTILAVGIPLKRMLDTVTVKCGHCGNLSFLTTTPPLQGHVSLTLQMQSFGGSDYKKGSSSSSSSSTSSDQPPSPSPPFVVKPPEKKQRLPSAYNRFMRDEIQRIKSANPEIPHREAFSAAAKNWAKYIPNSPTSITSGGHNMIHGLGFGEKK
>AT2G26580.1
MANSVMATEQLCYIPCNFCNIILAVNVPCSSLFDIVTVRCGHCTNLWSVNMAAALQSLSRPNFQATNYAVPEYGSSSRSHTKIPSRISTRTITEQRIVNRPPEKRQRVPSAYNQFIKEEIQRIKANNPDISHREAFSTAAKNWAHFPHIHFGLMLESNKQAKIA
>AT2G45190.1
MSMSSMSSPSSAVCSPDHFSPSDHLCYVQCNFCQTILAVNVPYTSLFKTVTVRCGCCTNLLSVNMRSYVLPASNQLQLQLGPHSYFNPQDILEELRDAPSNMNMMMMNQHPTMNDIPSFMDLHQQHEIPKAPPVNRPPEKRQRVPSAYNRFIKEEIQRIKAGNPDISHREAFSAAAKNWAHFPHIHFGLVPDNQPVKKTNMPQQEGEDNMVMKEGFYAPAAANVGVTPY
>AT4G00180.1
MSSMSMSSSSAPAFPPDHFSSTDQLCYVHCSFCDTVLAVSVPPSSLFKTVTVRCGHCSNLLSVTVSMRALLLPSVSNLGHSFLPPPPPPPPPNLLEEMRSGGQNINMNMMMSHHASAHHPNEHLVMATRNGRSVDHLQEMPRPPPANRPPEKRQRVPSAYNRFIKEEIQRIKAGNPDISHREAFSAAAKNWAHFPHIHFGLMADHPPTKKANVRQQEGEDGMMGREGFYGSAANVGVAHN
>Solyc01g010240.2.1
MSSSSPNSSCLNLLESADHKINTMDPSEHLCYVRCSFCNTILAVGIPCKKLLDTVTVKCGHCGNLSFLSSRPPIQPQFFDHQPILQHQDFFNNFKKGQSSSSSEPSSPKAPFVVKPPEKKHRLPSAYNRFMKDEIQRIKAAHPQIPHREAFSAAAKNVHSKYSKWDLG*
>Solyc01g091010.2.1
MSSSSAAFAPDHHLHHHHLSPPSGEQLCYVQCNFCDTVLAVSVPCSSFFKNVTVRCGHCTNLLSVNIILPTAANQLHLPHSFFSPHNLLDEIRNNPPSLLMNQQINPNESLMPVRGGVDEIPKPPVANRPPEKRQRVPSAYNRFIKDEIQRIKAGNPDISHREAFSAAAKNWAHFPHIHFGLMPDQPVKKPNACQQEGEDVLMKEGFLAPANIGVSPY*
>Solyc05g005240.1.1
MSTLNNHLFELQDTICYVQCGYCTTILLVSVPCSSLCNKVVTVRCGHCTTLLSLNLIKPSLHLFASFDQTHQPPEVDKDETDDANKKNSNSDEEDQLENNVLPLNQVVNKPPEKRQRAPSAYNCFIKEEIKRLKTLYPNMTHKQAFSTAAKNWAHFPPSQHRGGCSLGERKMAKVSAARNSMVPRDSNGLIP*
>Solyc05g012050.2.1
MDYVQSSEHLCYVRCNFCNTVLAVGIPYKRLMDTVTVKCGHCSNLSFLTTRPPIQGQCFDHQPNIQGYCSELKNKGQASSSTSSTSSEPLSPKAPFVVKPPEKKHRLPSAYNRFMKEEIQRIKSENPEIPHREAFSAAAKNWARYLPNPPNSGNTNNV*
>Solyc06g073920.2.1
MSLDMTYSSSSSERVCYVHCNFCSTILAVSVPCNSMMTIVTVRCGHCANLLSVNIAPSLQSLPIQDLQRQNESSIEDGMSRGYGSSSSSTNSFHRFSPIPTDHDQPRSPPIRVPEKRQRVPSAYNRFIKEEIQRIKASNPDISHREAFSTAAKNWAHFPHIHFGLKLDGNKQTNKLDHAVAGEGPQKTIGLY*
>Solyc07g008180.2.1
MASCIDVASDQLCYIPCNFCNIVLAVSVPCSSLFDIVTVRCGHCTNLWSVNMAAAFQSSSSASWQNHQVPNYTAPEYRMDFGSSTKCNMNRMSMRTPITNNVHEERIVNRPPEKRQRVPSAYNQFIKEEIQRIKANNPDISHREAFSTAAKNWAHFPHIHFGLMLESNNQAKLACGSRKL*
>Solyc08g079100.2.1
MSSSNSLSLDHLPPPPPSEQLCYVHCNVCDTVLAVSVPCTSLFKTVTVRCGHCTNLLPGWLLPSTNHHHHHFGHTYFSPSHNLLDEISNATPNFLMNQSNSAHEFVQLPARPGFDDLPRPPPVVNRPPEKRQRVPSAYNRFIKEEIQRIKAGNPDISHREAFSAAAKNWAHFPHIQFGLMPDQTVKRTNVRQQDGEDVLTKDGLFNTSANVSVSPY*
>Solyc11g071810.1.1
MSFDMTFSSSPSSERVCYLQCNFCNTILAVSVPCSNMLTLVTVRCGHCANMLSVNIGSLIQALPLQDVQKLQRQQYTNVENNSSNYKAYGSSSSSSSKFNRYSSIVSPQIEPKIPSIRPPEKRQRVPSAYNRFIKEEIQRIKASNPDISHREAFSTAAKNWAHFPHIHFGLKLEGNK*
>Solyc12g009580.1.1
MSSSYIDSTNFEKLCYIPCNFCNIVLVVSVPCSNLLDIVTVRCGHCTNLWSVNMAAAFHTNSWQNHLHHQVGNYTNSPHDQYKVDFASSSITNNSTLEERNVNRPPEKRQRGPSAYNQFIKEEIQRIKANNPDITHREAFSTAAKNWAHFPHIQFGLMLETDNQAKLGASENKEKLIMHRAALPKIKTFTF*
>BGIOSGA005951-PA
MSSSSSSSAVFPLDHLAAPSPTEQLCYVHCNCCDTILAVGVPCSSLFKTVTVRCGHCANLLSVNLRGLLLPAPAPAPANQLHFGPSLLSPTSPHGLLDEVAFQTPSLLMEQAASASLSSITGRSSSSCASNAPAMQMPPAKPVQQEPELPKNAPASANRPPEKRQRVPSAYNRFIKDEIQRIKAGNPDISHREAFSAAAKNRQLVPGRLRDAESKRLWFLGAFSPTAAIARWAHFPHIHFGLMPDQGFKKTFKPQDGSEDILLKDSLYAAAAAAAAAAANMGVTPF
>BGIOSGA012115-PA
MDLVSPSEHLCYVRCTYCNTVLAVGVPCKRLMDTVTVKCGHCNNLSFLSPRPPMVQPLSPTDHPLGPFQGPCTDCRRNQPLPLVSPTSNEGSPRAPFVVKPPEKKHRLPSAYNRFMREEIQRIKAAKPDIPHREAFSMAAKNWAKCDPRCSSTVSTSNSNPEPRVVAAPIPHQERANEQVVESFDIFKQMERSG
>BGIOSGA013223-PA
MSAQIVPAPEHVCYVHCNFCNTIFAVSVPSNSMLNIVTVRCGHCTSLLSVNLRGLVQALPAEDHLQDNLKMHNMSFRENYSEYGSSSRYGRVPMMFSKNDTEHMLHVRPPEKRQRVPSAYNRFIKEEIRRIKANNPDISHREAFSTAAKNWAHFPNIHFGLGSHESSKKLDEAIGAPSPQKVQRLY
>BGIOSGA014650-PA
MSSAPETFSLDHLSQHQQQQPPPLAEQEQLCYVHCNFCDTILAVGVPCSSLFKTVTVRCGHCANLLSVNLRGLLLPAAASTANQLPFGQALLSPTSPHGLLDEVPSFQAPASLMTEQASPNVSSITSSNSSCANNAPATSMASAANKATQREPQQPKNAPSANRTSEKRQRVPSAYNRFIKDEIQRIKASNPDITHREAFSAAAKNWAHFPHIHFGLMPDQGLKKTGIQSQDGAGECMLFKDGLYAAAAAAAAATAASSMGVTPF
>BGIOSGA025186-PA
MSVQFTSEHVCYVNCNYCNTILVVNVPNNCSYNIVTVRCGHCTMVLSMDLAPFHQARTVQDHQVQNRGFQGNNFGSYDIASRNQRTSTAMYPMPTSQQQVSPIRPPEKRQRVPSAYNRFINSTIRDEYTYIFKGRRKPQLRMGLVEEIQRIKTSNPEISHREAFSAAAKNWAHLPRLHFGLSVADGGGGGGSN
>BGIOSGA025976-PA
MSSAARHHCSGLRERLGCVQCSFCATVLLVSVPCSSVLRVVGRAVRPLLRHPLRRQPAAVAGVGVHRADSTAPGRKQRTPSAYNCFVKEEIKRIKSMEPNITHKQAFSTAAKNWAHLPRIQQKRGRDSC
>BGIOSGA031580-PA
MRRRRGGSTTARAKRLEENDGDEIQRIKAGNPDISHREAFSAAAKNWAHFPHIHFGLMPDHRGLKKTSLLPQDHQRKDGLLKEGLYAAAAAAAAAANMGVAPY
>BGIOSGA037817-PA
MSAQIAPAEQVCYVHCNFCNTILAVSVPGNSMLNIVTVRCGHCTNLLSVNLRGLMHSAPALQDHHHHHLQESGLSGCFRDQSGYPEFGFSAASSSSKLRLPPAAAAMVSYSQQNQQLEQALHARPPEKRQRVPSAYNRFIKEEIRRIKANNPDISHREAFSTAAKNWAHYPNIHFGLSPGHEGGKKLVDVDPIPTAPSSKKIQGFYS
>GSVIVT01001269001
MSSSSTLSLDHLPPSEQLCYVHCNICDTVLAVSVPCTSLFKTVTVRCGHCTNLLPVNLRGLLLPSANQLHLGHAFFSPSHNLLEEIPNPSPNFLINQTTANDFSVSARGGADELPRPPVINRPPEKRQRVPSAYNRFIKDEIQRIKAGNPDITHREAFSAAAKNWAHFPHIHFGLMPDQTMKKTNVRQQEGEDVLMKDGFFASANVGVSPY*
>GSVIVT01012246001
MDLVPPSEHLCYVRCNFCNTVLAVGIPCKRLLDTVTVKCGHCSNLSFLSTRPPLQGQCLDHQMSLQGVCNDFRKGQSSSSSSSTSSEPVSPKAPFVVKPPEKKHRLPSAYNRFMKEEIQRIKVANPEIPHREAFSAAAKNWARYIPNSPAGSVSESSNNE*
>GSVIVT01013778001
MSTLNHLFDLQEQICYVQCGFCTTILLVSVPYSSLSMVVTVRCGHCASLLSVNMMKASFVPLHLLASLSQDEPKEGCPNEEGAQKASDKRSPSMVASSDNEEDDIVPVHHVVNKPPEKRQRAPSAYNRFIKEEIRRLKAENPKMTHKEAFSTAAKNWAHFPAIQLKGAGESCSQER*
>GSVIVT01015567001
MSSCIDVASEQLCYIPCNFCNIVLAVSVPCSSLFDIVTVRCGHCTNLWSVNMAAAFQSLSWQDVQAPNYTSPDYRIDLGSSSKCNTKMAMRAPASNISEERIVNRPPEKRQRVPSAYNQFIKEEIQRIKANNPDISHREAFSTAAKNWAHFPHIHFGLMLETNNQPKLDEGSEKHLMSKAALRNK*
>GSVIVT01022586001
MSLDIASERVCYVHCNFCNTILAVSVPCTSVFNAVTIRCGHCANLLSVNMGALLQTVPLHDLQKENLLFQASSKECGSSSKFHKVAAMDSSDNEQPRMLPKGAAQEKKQRVPSAYNRFIKEEIQRIKANNPDISHKEAFSTAAKNWAHFPHIHFGLTLNNSKSDKANFDEAFSGEGPRKTQGFY*
>GSVIVT01027648001
MSSSSAFSPDHLSPTSDQLCYVHCNFCDTVLAVSVPCTSLFKTVTVRCGHCTNLLSVNMRGLLLPAANQLHLGHSLFSPHNILEEIRSPPSSMLINQPNPNEAVMPVRGVDEIPKPPVVNRPPEKRQRVPSAYNRFIKDEIQRIKAGNPGISHREAFSAAAKNWAHFPHIHFGLMPDQPVKKANVRQQEGEDMLMKDGFFAPANVGVSPY*
>GSVIVT01037533001
MSLDITPERVCYVHCNFCNTILAVSVPCTSLFTIVTVRCGHCANLLSVNMGALLQTVPTQDLQSQKQQLSCGDPSEDCGSSSKCNKFSAFESAEHEQPRMPPIRPPEKRQRVPSAYNRFIKEEIQRIKASNPDITHREAFSTAAKNWAHFPHIHFGLKLDGNKQGKLDQAFAGEGPHKAHGFY*
